# Supplementary material for: Comparative Analysis of Selected Chemical Parameters of Coffea arabica, from Cascara to Silverskin
Source: Foods. 2022 Apr 8;11(8):1082. doi: 10.3390/foods11081082 (PMC9027595; doi:10.3390/foods11081082)
Supplement: Supplementary file 1 [file foods-11-01082-s001.zip]

Archive with 1 entries (1 files):
- foods-1637113-supplementary.pdf
